# Supplementary material for: Adverse effects following COVID-19 vaccination in Iran
Source: BMC Infect Dis. 2022 May 18;22:476. doi: 10.1186/s12879-022-07411-5 (PMC9116064; doi:10.1186/s12879-022-07411-5)
Supplement: Supplementary file 1 — Additional file 1. Proportion and confidence interval of most common side effects during the first 72 h after the injection of the first dose in demographic subgroups. [file 12879_2022_7411_MOESM1_ESM.xlsx]

## Sheet: Sheet1
Proportion and Confidence interval of most common side effects during the first 72 hours after the injection of the first dose in demographic subgroups
Variables		Adverse Effects	Sinopharm				AstraZeneca				Sputnik V
			Number	Proportion	95% CI	95% CI	Number	Proportion	95% CI	95% CI	Number	Proportion	95% CI	95% CI
					(Lower)	(Upper)			(Lower)	(Upper)			(Lower)	(Upper)
Sex	Female	Local reactions	803	0.0423	0.0295	0.0587	758	0.0831	0.0645	0.1051	1087	0.2364	0.2115	0.2628
		General fatigue		0.1557	0.1313	0.1826		0.2652	0.2341	0.2981		0.448	0.4182	0.4782
		Chills & fever		0.0785	0.0608	0.0993		0.5	0.4638	0.5362		0.3201	0.2925	0.3488
		Dizziness & headache		0.0598	0.0444	0.0785		0.1873	0.1602	0.217		0.1564	0.1353	0.1794
		Skeletal pain		0.0511	0.0369	0.0686		0.3206	0.2874	0.3551		0.3303	0.3023	0.3591
		No side effects		0.6849	0.6515	0.717		0.2744	0.2429	0.3077		0.2328	0.2079	0.259
	Male	Local reactions	761	0.0276	0.0172	0.0419	702	0.0627	0.0459	0.0832	664	0.1596	0.1326	0.1898
		General fatigue		0.1327	0.1094	0.1589		0.2165	0.1866	0.2489		0.4352	0.3971	0.4739
		Chills & fever		0.0512	0.0367	0.0694		0.396	0.3596	0.4333		0.2651	0.2318	0.3004
		Dizziness & headache		0.021	0.0121	0.0339		0.1325	0.1083	0.1598		0.1054	0.0831	0.1313
		Skeletal pain		0.0263	0.0161	0.0403		0.2308	0.2001	0.2637		0.3675	0.3307	0.4054
		No side effects		0.7714	0.7398	0.8007		0.4103	0.3736	0.4477		0.3554	0.319	0.3932
Age groups	18–30	Local reactions	28	0.0714	0.0088	0.235	266	0.109	0.0742	0.1528	233	0.1159	0.0778	0.1641
		General fatigue		0.25	0.1069	0.4487		0.3684	0.3103	0.4295		0.588	0.5219	0.6518
		Chills & fever		0.1429	0.0403	0.3267		0.6992	0.6403	0.7537		0.4335	0.3689	0.4998
		Dizziness & headache		0.1071	0.0227	0.2823		0.2444	0.1939	0.3006		0.1631	0.1181	0.2169
		Skeletal pain		0	0	0.1234		0.4737	0.4124	0.5356		0.5021	0.4361	0.5681
		No side effects		0.6071	0.4058	0.785		0.0977	0.0648	0.1399		0.2146	0.1637	0.2729
	31–40	Local reactions	33	0.0303	0.0008	0.1576	284	0.081	0.052	0.119	362	0.1547	0.119	0.1961
		General fatigue		0.1212	0.034	0.282		0.3169	0.2632	0.3745		0.547	0.4941	0.5991
		Chills & fever		0.1515	0.0511	0.319		0.5951	0.5355	0.6527		0.3757	0.3256	0.4278
		Dizziness & headache		0.1212	0.034	0.282		0.2289	0.1813	0.2822		0.163	0.1264	0.2051
		Skeletal pain		0.0606	0.0074	0.2023		0.3662	0.3101	0.4252		0.4558	0.4037	0.5087
		No side effects		0.6667	0.4817	0.8204		0.2183	0.1717	0.2709		0.2348	0.1921	0.2819
	41–50	Local reactions	37	0.0811	0.017	0.2191	161	0.087	0.0484	0.1416	533	0.2514	0.2151	0.2905
		General fatigue		0.1081	0.0303	0.2542		0.3106	0.2401	0.3882		0.4165	0.3743	0.4597
		Chills & fever		0.1081	0.0303	0.2542		0.4596	0.3809	0.5398		0.2983	0.2597	0.3391
		Dizziness & headache		0.027	0.0007	0.1416		0.1801	0.1241	0.2483		0.1463	0.1174	0.1792
		Skeletal pain		0.1351	0.0454	0.2877		0.3416	0.2688	0.4204		0.3039	0.2651	0.3449
		No side effects		0.6216	0.4476	0.7754		0.236	0.1728	0.3093		0.2683	0.2311	0.3081
	51–60	Local reactions	31	0.0323	0.0008	0.167	67	0.0896	0.0336	0.1848	436	0.2592	0.2187	0.303
		General fatigue		0.0645	0.0079	0.2142		0.2985	0.1928	0.4227		0.3853	0.3394	0.4328
		Chills & fever		0.0645	0.0079	0.2142		0.5224	0.3967	0.646		0.2294	0.1907	0.2717
		Dizziness & headache		0.1613	0.0545	0.3373		0.209	0.1192	0.3257		0.1261	0.0965	0.161
		Skeletal pain		0.1613	0.0545	0.3373		0.209	0.1192	0.3257		0.2821	0.2403	0.3269
		No side effects		0.6774	0.4863	0.8332		0.2836	0.1801	0.4069		0.2729	0.2316	0.3173
	61–70	Local reactions	190	0.0368	0.0149	0.0744	141	0.0496	0.0202	0.0996	122	0.2213	0.1512	0.3054
		General fatigue		0.1684	0.1181	0.2294		0.1277	0.0774	0.1942		0.3115	0.2307	0.4016
		Chills & fever		0.0895	0.053	0.1394		0.2837	0.211	0.3657		0.2049	0.1372	0.2875
		Dizziness & headache		0.0579	0.0293	0.1012		0.1277	0.0774	0.1942		0.0656	0.0287	0.1251
		Skeletal pain		0.0632	0.0331	0.1077		0.1986	0.1362	0.2741		0.2459	0.1725	0.3321
		No side effects		0.6421	0.5695	0.7102		0.4326	0.3495	0.5186		0.3852	0.2986	0.4776
	70<	Local reactions	1245	0.0329	0.0237	0.0444	541	0.0518	0.0347	0.0739	65	0.0923	0.0346	0.1902
		General fatigue		0.1422	0.1232	0.1628		0.1423	0.114	0.1746		0.2	0.111	0.3177
		Chills & fever		0.0562	0.0441	0.0705		0.2828	0.2452	0.3228		0.0462	0.0096	0.129
		Dizziness & headache		0.0321	0.0231	0.0435		0.0813	0.0597	0.1076		0.0308	0.0037	0.1068
		Skeletal pain		0.0297	0.021	0.0407		0.1442	0.1157	0.1766		0.0923	0.0346	0.1902
		No side effects		0.7486	0.7235	0.7725		0.536	0.493	0.5787		0.6923	0.5655	0.8009
Previous COVID-19 infection	No	Local reactions	1364	0.0301	0.0217	0.0406	1127	0.0586	0.0456	0.0739	1166	0.2118	0.1887	0.2364
		General fatigue		0.1496	0.131	0.1696		0.2316	0.2072	0.2573		0.4005	0.3722	0.4293
		Chills & fever		0.0638	0.0514	0.0781		0.4268	0.3977	0.4563		0.2461	0.2217	0.2719
		Dizziness & headache		0.0389	0.0292	0.0505		0.142	0.1221	0.1637		0.1226	0.1044	0.1429
		Skeletal pain		0.0374	0.028	0.0489		0.2431	0.2183	0.2693		0.2993	0.2731	0.3265
		No side effects		0.7317	0.7073	0.755		0.3744	0.3461	0.4034		0.3087	0.2823	0.3362
	Yes	Local reactions	200	0.07	0.0388	0.1147	333	0.1231	0.0898	0.1633	585	0.1983	0.1667	0.2329
		General fatigue		0.11	0.0702	0.1618		0.2763	0.2289	0.3277		0.5282	0.4868	0.5693
		Chills & fever		0.075	0.0426	0.1207		0.5285	0.4734	0.5832		0.4051	0.3651	0.4462
		Dizziness & headache		0.055	0.0278	0.0963		0.2252	0.1815	0.2739		0.1658	0.1366	0.1985
		Skeletal pain		0.05	0.0242	0.09		0.3934	0.3406	0.4481		0.4342	0.3936	0.4755
		No side effects		0.695	0.6261	0.758		0.2222	0.1787	0.2707		0.2205	0.1875	0.2563
Smoker	No	Local reactions	1392	0.0352	0.0262	0.0463	1318	0.0713	0.058	0.0866	1617	0.2004	0.1811	0.2207
		General fatigue		0.1444	0.1263	0.164		0.239	0.2162	0.263		0.4378	0.4135	0.4624
		Chills & fever		0.0618	0.0497	0.0757		0.4552	0.4281	0.4826		0.3012	0.2789	0.3242
		Dizziness & headache		0.0438	0.0337	0.0559		0.1616	0.1421	0.1826		0.1404	0.1238	0.1583
		Skeletal pain		0.0388	0.0293	0.0503		0.28	0.2559	0.3051		0.339	0.3158	0.3626
		No side effects		0.7256	0.7013	0.7489		0.3346	0.3091	0.3608		0.287	0.265	0.0968
	Yes	local reactions	172	0.0348	0.0399	0.0297	142	0.0915	0.1158	0.0672	130	0.2846	0.2257	0.3435
		General Fatigue		0.1453	0.0963	0.207		0.2676	0.1968	0.3483		0.5231	0.4337	0.6114
		Chills & Fever		0.093	0.0541	0.1467		0.4014	0.3201	0.4869		0.2846	0.209	0.3704
		Dizziness & Headache		0.0174	0.0036	0.0501		0.1549	0.0997	0.2251		0.1	0.0543	0.1649
		Skeletal Pain		0.0407	0.0165	0.0821		0.2535	0.1843	0.3333		0.4231	0.337	0.5128
		Nothing		0.7383	0.6702	0.8062		0.3873	0.3068	0.4726		0.1923	0.1285	0.2707
Sedative using after vaccination	Yes	Local reactions	302	0.0563	0.0331	0.0886	971	0.0916	0.0743	0.1116	1061	0.2149	0.1905	0.2409
		General fatigue		0.245	0.1976	0.2976		0.3048	0.276	0.3349		0.5363	0.5057	0.5666
		Chills & fever		0.202	0.1582	0.2518		0.5798	0.5481	0.6111		0.4222	0.3923	0.4526
		Dizziness & headache		0.1457	0.1079	0.1906		0.2101	0.1849	0.2371		0.1847	0.1618	0.2094
		Skeletal pain		0.1556	0.1166	0.2015		0.3811	0.3504	0.4124		0.4807	0.4502	0.5112
		No side effects		0.3675	0.3131	0.4247		0.1782	0.1546	0.2037		0.1451	0.1245	0.1678
	No	Local reactions	1262	0.0301	0.0214	0.0411	489	0.0368	0.022	0.0576	688	0.1962	0.1672	0.2279
		General fatigue		0.1204	0.103	0.1397		0.1166	0.0895	0.1484		0.3009	0.2668	0.3367
		Chills & fever		0.0325	0.0234	0.0438		0.1922	0.1582	0.23		0.1105	0.088	0.1363
		Dizziness & headache		0.0158	0.0097	0.0244		0.0634	0.0435	0.0888		0.064	0.0468	0.0849
		Skeletal pain		0.0111	0.0061	0.0185		0.0716	0.0504	0.0981		0.1352	0.1105	0.163
		No side effects		0.813	0.7904	0.8342		0.6605	0.6167	0.7024		0.4869	0.449	0.525
Underlying diseases	No	Local reactions	704	0.0327	0.0174	0.0479	1020	0.0745	0.0555	0.0935	1526	0.1972	0.0488	0.3457
		General fatigue		0.108	0.085	0.1309		0.2225	0.2586	0.1864		0.4391	0.4068	0.4714
		Chills & fever		0.0511	0.0292	0.073		0.4931	0.3273	0.6589		0.3047	0.2744	0.3351
		Dizziness & headache		0.0341	0.0141	0.054		0.1774	0.1473	0.2075		0.1356	0.1127	0.1585
		Skeletal pain		0.0384	0.0184	0.0583		0.3	0.2217	0.3783		0.3532	0.3216	0.3849
		No side effects		0.7741	0.7378	0.8104		0.3078	0.2619	0.3537		0.2837	0.2535	0.314
	Yes	Local reactions	860	0.0372	0.0243	0.0501	440	0.0704	0.0818	0.0888	225	0.2756	0.2141	0.337
		General fatigue		0.1744	0.1468	0.2021		0.1727	0.1195	0.2259		0.4711	0.3988	0.5435
		Chills & fever		0.0767	0.0561	0.0973		0.35	0.3186	0.3814		0.2622	0.2013	0.3232
		Dizziness & headache		0.0465	0.0299	0.0632		0.1227	0.0972	0.1452		0.1467	0.0968	0.1965
		Skeletal pain		0.0395	0.0243	0.0547		0.225	0.169	0.281		0.2844	0.2196	0.3493
		No side effects		0.6884	0.6592	0.7175		0.4136	0.3326	0.4946		0.2489	0.1826	0.3151
Proportion and Confidence interval of most common side effects after the first 72 hours after the injection of the first dose in demographic subgroups
Variables		Adverse Effects	Sinopharm				AstraZeneca				Sputnik V
			Number	Proportion	95% CI	95% CI	Number	Proportion	95% CI	95% CI	Number	Proportion	95% CI	95% CI
					(Lower)	(Upper)			(Lower)	(Upper)			(Lower)	(Upper)
Sex	Female	Local reactions	803	0	0	0.0045	758	0.0025	0.0003	0.0094	1087	0.0082	0.0037	0.0156
		General fatigue		0.0012	0	0.0069		0.0038	0.0008	0.0115		0.0404	0.0295	0.0539
		Chills & fever		0.0012	0	0.0069		0.0079	0.0029	0.0171		0.0294	0.0202	0.0413
		Dizziness & headache		0.0012	0	0.0069		0.0039	0.0008	0.0115		0.0147	0.0084	0.0237
		Skeletal pain		0.0026	0.0003	0.0089		0.0039	0.0008	0.0115		0.0303	0.0209	0.0423
		No side effects		0.9937	0.9855	0.9979		0.9828	0.9708	0.9908		0.9328	0.9162	0.9469
	Male	Local reactions	761	0	0	0.0048	702	0	0	0.0052	664	0.0121	0.0052	0.0236
		General fatigue		0.0026	0.0003	0.0094		0.0042	0.0008	0.0124		0.0451	0.306	0.0638
		Chills & fever		0.0013	0	0.0072		0.0028	0.0003	0.0102		0.0271	0.0161	0.0425
		Dizziness & headache		0.0013	0	0.0072		0.0014	0	0.0079		0.0165	0.0082	0.0294
		Skeletal pain		0	0	0.0048		0.0014	0	0.0079		0.0406	0.0269	0.0586
		No side effects		0.9947	0.9865	0.9985		0.9914	0.9814	0.9968		0.8991	0.8736	0.9209
Age groups	18–30	Local reactions	28	0	0	0.1234	266	0.0037	0	0.0207	233	0.0171	0.0046	0.0433
		General fatigue		0	0	0.1234		0.0037	0	0.0207		0.0987	0.0636	0.1444
		Chills & fever		0	0	0.1234		0	0	0.0137		0.0772	0.0464	0.1193
		Dizziness & headache		0	0	0.1234		0	0	0.0137		0.0214	0.0071	0.0493
		Skeletal pain		0	0	0.1234		0	0	0.0137		0.1073	0.0706	0.1543
		No side effects		1	0.8765	1		0.9924	0.9731	0.9991		0.8326	0.7783	0.8781
	31–40	local reactions	33	0	0	0.1057	284	0	0	0.0129	362	0.0138	0.0044	0.0319
		General fatigue		0	0	0.1057		0.0035	0	0.0194		0.0745	0.0497	0.1066
		Chills & fever		0	0	0.1057		0.0105	0.0021	0.0305		0.0386	0.0213	0.0641
		Dizziness & headache		0	0	0.1057		0.0035	0	0.0194		0.0248	0.0114	0.0466
		Skeletal pain		0	0	0.1057		0.0071	0.0008	0.0252		0.0414	0.0233	0.0674
		No side effects		1	0.8942	1		0.9823	0.9593	0.9942		0.8784	0.8402	0.9102
	41–50	Local reactions	37	0	0	0.0948	161	0	0	0.0226	533	0.0075	0.0021	0.0191
		General fatigue		0	0	0.0948		0.0062	0.0001	0.0341		0.0225	0.0116	0.0389
		Chills & fever		0	0	0.0948		0.0186	0.0038	0.0534		0.0168	0.0077	0.0318
		Dizziness & headache		0	0	0.0948		0.0124	0.0015	0.0441		0.0151	0.0065	0.0293
		Skeletal pain		0	0	0.0948		0.0062	0.0001	0.0341		0.0206	0.0103	0.0366
		No side effects		1	0.9051	1		0.9565	0.9124	0.9823		0.9531	0.9315	0.9694
	51–60	Local reactions	31	0	0	0.1121	67	0	0	0.0535	436	0.0068	0.0014	0.0199
		General fatigue		0	0	0.1121		0	0	0.0535		0.0252	0.0126	0.0446
		Chills & fever		0	0	0.1121		0	0	0.0535		0.0183	0.0079	0.0358
		Dizziness & headache		0	0	0.1121		0	0	0.0535		0.0092	0.0025	0.0233
		Skeletal pain		0	0	0.1121		0	0	0.0535		0.0183	0.0079	0.0358
		No side effects		1	0.8878	1		1	0.9464	1		0.9311	0.9032	0.9531
	61–70	Local reactions	190	0	0	0.0192	141	0	0	0.0258	122	0.0082	0.0002	0.0448
		General fatigue		0	0	0.0192		0.0071	0.0001	0.0388		0.0082	0.0002	0.0448
		Chills & fever		0.0053	0.0001	0.0289		0	0	0.0258		0.0082	0.0002	0.0448
		Dizziness & headache		0	0	0.0192		0	0	0.0258		0.0082	0.0002	0.0448
		Skeletal pain		0	0	0.0192		0	0	0.0258		0.0082	0.0002	0.0448
		No side effects		0.9947	0.9711	0.9998		0.9929	0.9611	0.9998		0.9836	0.9421	0.9981
	70<	Local reactions	1245	0	0	0.0029	541	0.0018	0	0.0102	65	0	0	0.0551
		General fatigue		0.0024	0.0004	0.0071		0.0037	0.0004	0.0132		0	0	0.0551
		Chills & fever		0.0008	0	0.0044		0.0037	0.0004	0.0132		0	0	0.0551
		Dizziness & headache		0.0016	0.0002	0.0058		0.0018	0	0.0102		0	0	0.0551
		Skeletal pain		0.0016	0.0002	0.0058		0.0018	0	0.0102		0	0	0.0551
		No side effects		0.9935	0.9873	0.9972		0.9926	0.9811	0.9979		1	0.9448	1
Previous COVID-19 infection	No	Local reactions	1364	0	0	0.0027	1127	0.0017	0.0002	0.0063	1166	0.0111	0.0059	0.0189
		General fatigue		0.0014	0.0002	0.0052		0.0053	0.0019	0.0115		0.0394	0.0291	0.0522
		Chills & fever		0.0007	0	0.0041		0.0044	0.0014	0.0103		0.0214	0.0139	0.0114
		Dizziness & headache		0.0007	0	0.0041		0.0008	0	0.0049		0.0128	0.0072	0.0211
		Skeletal pain		0.0007	0	0.0041		0.0017	0.0002	0.0063		0.0291	0.0203	0.0405
		No side effects		0.9956	0.9904	0.9983		0.9884	0.9803	0.9938		0.9253	0.9087	0.9398
	Yes	Local reactions	200	0	0	0.0182	333	0	0	0.0111	585	0.0068	0.0018	0.0174
		General fatigue		0.0051	0.0001	0.0275		0	0	0.0111		0.0478	0.0321	0.0648
		Chills & fever		0.0051	0.0001	0.0275		0.0091	0.0018	0.0261		0.0427	0.0278	0.0624
		Dizziness & headache		0.0051	0.0001	0.0275		0.0091	0.0018	0.0261		0.0205	0.0106	0.0355
		Skeletal pain		0.0051	0.0001	0.0275		0.0061	0.0007	0.0215		0.0444	0.0292	0.0644
		No side effects		0.9851	0.9567	0.9968		0.9819	0.9612	0.9933		0.9094	0.8831	0.9313
Smoker	No	Local reactions	1392	0	0	0.0026	1318	0.0015	0.0002	0.0054	1617	0.0086	0.0047	0.0144
		General fatigue		0.0007	0	0.0039		0.0038	0.0012	0.0088		0.0421	0.0328	0.0531
		Chills & fever		0.0014	0.0002	0.0051		0.0061	0.0026	0.0119		0.0278	0.0203	0.0371
		Dizziness & headache		0.0014	0.0002	0.0051		0.0031	0.0008	0.0077		0.0154	0.0101	0.0227
		Skeletal pain		0.0014	0.0002	0.0051		0.0023	0.0004	0.0066		0.0341	0.0257	0.0441
		No side effects		0.9949	0.9896	0.9979		0.9871	0.9794	0.9924		0.9233	0.9092	0.9358
	Yes	Local reactions	172	0	0	0.0212	142	0	0	0.0256	130	0.0231	0.0047	0.0659
		General fatigue		0.0116	0.0014	0.0113		0.0071	0.0001	0.0386		0.0307	0.0084	0.0769
		Chills & fever		0	0	0.0212		0	0	0.0256		0.0307	0.0084	0.0769
		Dizziness & headache		0	0	0.0212		0	0	0.0256		0.0077	0.0002	0.0421
		Skeletal pain		0	0	0.0212		0.0071	0.0001	0.0386		0.0307	0.0084	0.0769
		No side effects		0.9883	0.9586	0.9985		0.9859	0.9501	0.9982		0.9077	0.8443	0.9513
Sedative using after vaccination	Yes	Local reactions	302	0	0	0.0121	971	0.0021	0.0002	0.0074	1061	0.0094	0.0045	0.0172
		General fatigue		0.0033	0	0.0183		0.0041	0.0011	0.0105		0.0593	0.0459	0.0753
		Chills & fever		0.0033	0	0.0183		0.0051	0.0016	0.0119		0.0367	0.0262	0.0499
		Dizziness & headache		0	0	0.0121		0.0031	0.0006	0.0091		0.0188	0.0115	0.0289
		Skeletal pain		0.0033	0	0.0183		0.0041	0.0011	0.0105		0.0433	0.0319	0.0574
		No side effects		0.9901	0.9712	0.9979		0.9866	0.9772	0.9928		0.9057	0.8865	0.9226
	No	Local reactions	1262	0	0	0.0029	489	0	0	0.0075	688	0.0102	0.0041	0.0208
		General fatigue		0.0015	0.0002	0.0057		0.0041	0.0005	0.0146		0.0159	0.0081	0.0284
		Chills & fever		0.0008	0	0.0044		0.0061	0.0012	0.0178		0.0159	0.0081	0.0284
		Dizziness & headache		0.0015	0.0002	0.0057		0.0021	0	0.0113		0.0107	0.0041	0.0208
		Skeletal pain		0.0007	0	0.0044		0	0	0.0075		0.0203	0.0111	0.0339
		No side effects		0.9952	0.9896	0.9982		0.9877	0.9734	0.9954		0.9447	0.9249	0.9606
Underlying diseases	No	Local reactions	704	0	0	0.0077	1020	0.001	0	0.0055	1526	0.0092	0.0012	0.0172
		General fatigue		0	0	0.0077		0.0039	0	0.0108		0.0465	0.0304	0.0627
		Chills & fever		0	0	0.0077		0.0049	0	0.0149		0.0301	0.0166	0.0436
		Dizziness & headache		0	0	0.0077		0.002	0	0.0106		0.017	0.0061	0.0279
		Skeletal pain		0.0021	0	0.0116		0.0029	0	0.0098		0.0374	0.0221	0.0527
		No side effects		0.9978	0.9883	0.9999		0.9873	0.9749	0.9996		0.9187	0.8976	0.9399
	Yes	Local reactions	860	0	0	0.0025	440	0.0023	0	0.005	225	0.0133	0.0195	0.0072
		General fatigue		0.0035	0	0.0081		0.0045	0	0.0092		0.0133	0.0195	0.0072
		Chills & fever		0.0023	0	0.007		0.0068	0.0002	0.0139		0.0178	0.0253	0.0102
		Dizziness & headache		0.0023	0.0015	0.0031		0.0045	0	0.0093		0.0044	0.0069	0.0019
		Skeletal pain		0.0012	0	0.0049		0.0023	0	0.0083		0.0133	0.0195	0.0072
		No side effects		0.9907	0.9829	0.9984		0.9864	0.9777	0.9951		0.9289	0.9525	0.9053
Proportion and Confidence interval of most common side effects during the first 72 hours after the injection of the second dose in demographic subgroups
Variables		Adverse Effects	Sinopharm				AstraZeneca				Sputnik V
			Number	Proportion	95% CI	95% CI	Number	Proportion	95% CI	95% CI	Number	Proportion	95% CI	95% CI
					(Lower)	(Upper)			(Lower)	(Upper)			(Lower)	(Upper)
Sex	Female	Local reactions	803	0.0336	0.0223	0.0485	758	0.0356	0.0236	0.0514	1087	0.2116	0.1877	0.2371
		General fatigue		0.0959	0.0764	0.1184		0.1557	0.1306	0.1835		0.2787	0.2523	0.3064
		Chills & fever		0.0274	0.0172	0.0412		0.1042	0.0834	0.1282		0.2456	0.2203	0.2723
		Dizziness & headache		0.0224	0.0133	0.0352		0.0554	0.0402	0.0742		0.081	0.0654	0.0988
		Skeletal pain		0.0137	0.0069	0.0244		0.1003	0.0798	0.1239		0.2475	0.2221	0.2742
		No side effects		0.8107	0.7819	0.8372		0.6939	0.6598	0.7266		0.6155	0.3329	0.3909
	Male	Local reactions	761	0.0197	0.0111	0.0323	702	0.0328	0.0209	0.0488	664	0.1446	0.1187	0.1737
		General fatigue		0.0815	0.063	0.1032		0.1439	0.1187	0.172		0.1988	0.1691	0.2312
		Chills & fever		0.0237	0.0141	0.0371		0.0427	0.0902	0.0604		0.1807	0.1522	0.2121
		Dizziness & headache		0.0289	0.0182	0.0434		0.0513	0.0362	0.0703		0.0572	0.0408	0.0777
		Skeletal pain		0.0053	0.0014	0.0134		0.0741	0.0558	0.096		0.256	0.2232	0.291
		No side effects		0.8463	0.8186	0.8712		0.7564	0.7229	0.7877		0.491	0.4523	0.5297
Age groups	18–30	Local reactions	28	0.0357	0.0009	0.1835	266	0.0714	0.0435	0.1093	233	0.1159	0.0778	0.1641
		General fatigue		0.1071	0.0227	0.2823		0.2256	0.1768	0.2806		0.2146	0.1637	0.2729
		Chills & fever		0	0	0.1234		0.1353	0.0966	0.1824		0.2704	0.2145	0.3323
		Dizziness & headache		0	0	0.1234		0.0602	0.0348	0.0958		0.0815	0.0498	0.1244
		Skeletal pain		0	0	0.1234		0.1504	0.1097	0.1991		0.3133	0.2543	0.3771
		No side effects		0.8571	0.6733	0.9597		0.5865	0.5247	0.6463		0.412	0.3482	0.4781
	31–40	Local reactions	33	0	0	0.1058	284	0.0352	0.017	0.0638	362	0.1271	0.9456	0.1658
		General fatigue		0.0606	0.0074	0.2023		0.1549	0.1149	0.2024		0.1934	0.154	0.2379
		Chills & fever		0.0303	0.0008	0.1576		0.0951	0.0636	0.1353		0.2155	0.1742	0.2615
		Dizziness & headache		0	0	0.1058		0.0634	0.038	0.0983		0.0691	0.0452	0.1003
		Skeletal pain		0.0303	0.0008	0.1576		0.0739	0.0464	0.1108		0.2845	0.2386	0.334
		No side effects		0.9091	0.7567	0.9808		0.7042	0.6474	0.7567		0.4365	0.3847	0.4893
	41–50	Local reactions	37	0.027	0.0007	0.1416	161	0.0373	0.0138	0.0793	533	0.2533	0.2169	0.2924
		General fatigue		0.0541	0.0066	0.1819		0.1429	0.0928	0.2066		0.2683	0.2311	0.3081
		Chills & fever		0	0	0.0949		0.0932	0.0531	0.149		0.2458	0.2098	0.2846
		Dizziness & headache		0.027	0.0007	0.1416		0.0311	0.0102	0.071		0.0863	0.0639	0.1134
		Skeletal pain		0	0	0.0949		0.1118	0.0676	0.1709		0.2608	0.224	0.3003
		No side effects		0.8649	0.7123	0.9546		0.7143	0.6379	0.7826		0.3527	0.3121	0.395
	51–60	Local reactions	31	0.0323	0.0008	0.167	67	0.0149	0.0004	0.0804	436	0.1927	0.1567	0.2329
		General fatigue		0.0323	0.0008	0.167		0.1642	0.0849	0.2748		0.2959	0.2534	0.3411
		Chills & fever		0.0645	0.0079	0.2142		0.0448	0.0093	0.1253		0.2133	0.1758	0.2548
		Dizziness & headache		0.0323	0.0008	0.167		0.0299	0.0036	0.1037		0.0619	0.0412	0.0888
		Skeletal pain		0	0	0.1122		0.0746	0.0247	0.1656		0.2087	0.1715	0.2499
		No side effects		0.8065	0.6253	0.9255		0.7761	0.6578	0.8689		0.3876	0.3416	0.4351
	61–70	Local reactions	190	0.0316	0.0117	0.0675	141	0.0213	0.0044	0.0609	122	0.2131	0.1442	0.2965
		General fatigue		0.0895	0.053	0.1394		0.0993	0.0554	0.161		0.2623	0.1868	0.3496
		Chills & fever		0.0211	0.0058	0.053		0.0567	0.0248	0.1087		0.1475	0.0898	0.2231
		Dizziness & headache		0.0316	0.0117	0.0675		0.0567	0.0248	0.1087		0.0492	0.0183	0.104
		Skeletal pain		0.0105	0.0013	0.0375		0.0426	0.0158	0.0903		0.1885	0.1234	0.2693
		No side effects		0.8211	0.759	0.8728		0.766	0.6873	0.8331		0.5246	0.4322	0.6157
	70<	Local reactions	1245	0.0265	0.0183	0.037	541	0.0203	0.0102	0.0361	65	0.1231	0.0547	0.2282
		General fatigue		0.0916	0.0761	0.109		0.1238	0.0973	0.1546		0.1692	0.0876	0.2827
		Chills & fever		0.0265	0.0183	0.037		0.037	0.0227	0.0565		0.0615	0.017	0.1501
		Dizziness & headache		0.0257	0.0176	0.0361		0.0536	0.0362	0.0761		0.0462	0.0096	0.129
		Skeletal pain		0.0096	0.005	0.0168		0.0702	0.0502	0.0951		0.1538	0.0763	0.2648
		No side effects		0.8257	0.8035	0.8464		0.7874	0.7505	0.8212		0.6769	0.5495	0.7877
Previous COVID-19 infection	No	Local reactions	1364	0.0271	0.0192	0.0372	1127	0.0311	0.0217	0.0429	1166	0.1861	0.1642	0.2097
		General fatigue		0.0916	0.0769	0.1082		0.1366	0.1171	0.1581		0.2358	0.2117	0.2613
		Chills & fever		0.0257	0.0179	0.0355		0.071	0.0567	0.0876		0.199	0.1764	0.2231
		Dizziness & headache		0.0286	0.0204	0.0389		0.047	0.0354	0.0611		0.0626	0.0494	0.0781
		Skeletal pain		0.0081	0.004	0.0144		0.0692	0.0551	0.0856		0.2436	0.2192	0.2693
		No side effects		0.827	0.8058	0.8467		0.7445	0.7179	0.7697		0.4331	0.4044	0.4621
	Yes	Local reactions	200	0.025	0.0082	0.0574	333	0.045	0.0254	0.0732	585	0.1863	0.1556	0.2203
		General fatigue		0.07	0.0388	0.1147		0.1952	0.154	0.2419		0.2735	0.2377	0.3116
		Chills & fever		0.025	0.0082	0.0574		0.0871	0.0591	0.1227		0.265	0.2296	0.3027
		Dizziness & headache		0.005	0.0001	0.0275		0.0751	0.0492	0.1088		0.0906	0.0686	0.1168
		Skeletal pain		0.02	0.0055	0.0504		0.1502	0.1135	0.1931		0.265	0.2296	0.3027
		No side effects		0.835	0.7762	0.8836		0.6547	0.6009	0.7056		0.3658	0.3267	0.4063
Smoker	No	Local reactions	1392	0.0266	0.0188	0.0365	1318	0.0319	0.0231	0.0428	1617	0.1824	0.1639	0.2021
		General fatigue		0.0898	0.0753	0.1061		0.1366	0.1185	0.1563		0.2443	0.2235	0.266
		Chills & fever		0.0251	0.0176	0.0348		0.0789	0.0649	0.0948		0.2251	0.205	0.2463
		Dizziness & headache		0.0259	0.0182	0.0356		0.0516	0.0403	0.065		0.073	0.0608	0.0868
		Skeletal pain		0.0108	0.006	0.0177		0.0857	0.0712	0.1022		0.248	0.2271	0.2698
		No side effects		0.8276	0.8067	0.8471		0.7322	0.7074	0.7559		0.4119	0.3878	0.4363
	Yes	Local reactions	172	0.0291	0.0095	0.0665	142	0.0563	0.0246	0.108	130	0.2385	0.1681	0.3211
		General fatigue		0.0814	0.0452	0.1328		0.2746	0.2032	0.3558		0.3077	0.2298	0.3946
		Chills & fever		0.0291	0.0095	0.0665		0.0352	0.0115	0.0803		0.1769	0.1156	0.2535
		Dizziness & headache		0.0233	0.0064	0.0585		0.0704	0.0343	0.1257		0.0615	0.0269	0.1177
		Skeletal pain		0	0	0.0212		0.1056	0.0603	0.1682		0.2923	0.2159	0.3785
		No side effects		0.8314	0.7669	0.8841		0.6479	0.5634	0.7261		0.3769	0.2935	0.4661
Sedative using after vaccination	Yes	Local reactions	302	0.0232	0.0094	0.0472	971	0.0412	0.0296	0.0557	1061	0.1942	0.1708	0.2193
		General fatigue		0.1026	0.0708	0.1425		0.1926	0.1682	0.2188		0.3016	0.2741	0.3302
		Chills & fever		0.0695	0.0436	0.1043		0.0999	0.0818	0.1205		0.3054	0.2778	0.3341
		Dizziness & headache		0.0364	0.0183	0.0642		0.0608	0.0466	0.0777		0.1018	0.0842	0.1216
		Skeletal pain		0.0331	0.016	0.0601		0.1205	0.1007	0.1426		0.3374	0.309	0.3668
		No side effects		0.7649	0.7129	0.8116		0.6612	0.6304	0.6909		0.3129	0.2851	0.3418
	No	Local reactions	1262	0.0277	0.0194	0.0384	489	0.0204	0.0098	0.0373	688	0.1744	0.1468	0.2049
		General fatigue		0.0856	0.0707	0.1024		0.0654	0.0452	0.0911		0.1672	0.14	0.1972
		Chills & fever		0.0151	0.0091	0.0234		0.0245	0.0127	0.0425		0.0916	0.0711	0.1156
		Dizziness & headache		0.023	0.0154	0.0328		0.0389	0.0236	0.06		0.0262	0.0156	0.041
		Skeletal pain		0.004	0.0013	0.0092		0.0225	0.0113	0.0399		0.1177	0.0946	0.1442
		No side effects		0.8431	0.8218	0.8628		0.8487	0.8138	0.8793		0.5596	0.5216	0.5971
Underlying diseases	No	Local reactions	704	0.0156	0.0118	0.0195	1020	0.0363	0.0197	0.0529	1526	0.1802	0.1894	0.171
		General fatigue		0.0795	0.0559	0.1031		0.1618	0.1337	0.1898		0.2425	0.2537	0.2312
		Chills & fever		0.0142	0.0038	0.0247		0.0794	0.055	0.1038		0.2241	0.2368	0.2114
		Dizziness & headache		0.0341	0.0137	0.0544		0.048	0.0241	0.072		0.0714	0.0793	0.0635
		Skeletal pain		0.0128	0.0032	0.0223		0.0882	0.0643	0.1122		0.2464	0.2602	0.2325
		No side effects		0.8466	0.8149	0.8782		0.7157	0.6747	0.7566		0.4148	0.431	0.3987
	Yes	Local reactions	860	0.036	0.0246	0.0475	440	0.0295	0.0178	0.0413	225	0.2267	0.1677	0.2856
		General fatigue		0.0965	0.075	0.1181		0.1227	0.102	0.1435		0.2889	0.2252	0.3525
		Chills & fever		0.0349	0.021	0.0487		0.0045	0	0.0194		0.2	0.1411	0.259
		Dizziness & headache		0.0186	0.0075	0.0298		0.0659	0.0489	0.0829		0.0756	0.0363	0.1148
		Skeletal pain		0.007	0	0.0142		0.0864	0.0667	0.1061		0.28	0.216	0.3441
		No side effects		0.8128	0.7847	0.8408		0.7432	0.7115	0.7748		0.3822	0.3104	0.4541
Proportion and Confidence interval of most common side effects after the first 72 hours after the injection of the second dose in demographic subgroups
Variables		Adverse Effects	Sinopharm				AstraZeneca				Sputnik V
			Number	Proportion	95% CI	95% CI	Number	Proportion	95% CI	95% CI	Number	Proportion	95% CI	95% CI
					(Lower)	(Upper)			(Lower)	(Upper)			(Lower)	(Upper)
Sex	Female	Local reactions	803	0	0	0.0046	758	0.0026	0.0003	0.0094	1087	0.0009	0	0.0051
		General fatigue		0	0	0.0046		0.0079	0.0029	0.0171		0.0091	0.0044	0.0168
		Chills & fever		0	0	0.0046		0.0013	0	0.0073		0.0018	0.0002	0.0066
		Dizziness & headache		0.0012	0	0.0069		0.0039	0.0008	0.0115		0.0018	0.0002	0.0066
		Skeletal pain		0	0	0.0046		0.0013	0	0.0073		0.0036	0.0011	0.0093
		No side effects		0.9987	0.9931	0.9999		0.9868	0.9758	0.9936		0.9881	0.9796	0.9936
	Male	Local reactions	761	0	0	0.0048	702	0	0	0.0052	664	0.0045	0.0009	0.0131
		General fatigue		0	0	0.0048		0	0	0.0052		0.0031	0.0003	0.0108
		Chills & fever		0	0	0.0048		0.0014	0	0.0079		0.0015	0	0.0083
		Dizziness & headache		0	0	0.0048		0.0014	0	0.0079		0.0045	0.0009	0.0131
		Skeletal pain		0	0	0.0048		0	0	0.0052		0.0091	0.0033	0.0195
		No side effects		1	0.9952	1		0.9972	0.9897	0.9996		0.9759	0.9611	0.9861
Age groups	18–30	Local reactions	28	0	0	0.1234	266	0	0	0.0137	233	0	0	0.0157
		General fatigue		0	0	0.1234		0.0113	0.0023	0.0326		0.0129	0.0026	0.0371
		Chills & fever		0	0	0.1234		0	0	0.0137		0	0	0.0157
		Dizziness & headache		0	0	0.1234		0	0	0.0137		0	0	0.0157
		Skeletal pain		0	0	0.1234		0	0	0.0137		0.0043	0.0001	0.0237
		No side effects		1	0.8765	1		0.9887	0.9674	0.9977		0.9871	0.9628	0.9973
	31–40	Local reactions	33	0	0	0.1057	284	0.0035	0	0.0194	362	0	0	0.0101
		General fatigue		0	0	0.1057		0.0035	0	0.0194		0.0111	0.0031	0.0281
		Chills & fever		0	0	0.1057		0.0035	0	0.0194		0.0055	0.0007	0.0198
		Dizziness & headache		0	0	0.1057		0	0	0.0129		0.0083	0.0017	0.0241
		Skeletal pain		0	0	0.1057		0	0	0.0129		0.0083	0.0017	0.0241
		No side effects		1	0.8942	1		0.9859	0.9643	0.9961		0.9779	0.9569	0.9904
	41–50	Local reactions	37	0	0	0.0948	161	0	0	0.0226	533	0.0037	0.0004	0.0134
		General fatigue		0	0	0.0948		0	0	0.0226		0.0056	0.0011	0.0163
		Chills & fever		0	0	0.0948		0	0	0.0226		0.0019	0	0.0104
		Dizziness & headache		0	0	0.0948		0.0062	0.0001	0.0341		0.0018	0	0.0104
		Skeletal pain		0	0	0.0948		0	0	0.0226		0.0056	0.0011	0.0163
		No side effects		1	0.9051	1		0.9938	0.9659	0.9998		0.9849	0.9706	0.9935
	51–60	Local reactions	31	0	0	0.1122	67	0	0	0.0536	436	0.0046	0.0005	0.0164
		General fatigue		0	0	0.1122		0	0	0.0536		0.0046	0.0005	0.0164
		Chills & fever		0	0	0.1122		0.0149	0.0004	0.0803		0	0	0.0084
		Dizziness & headache		0	0	0.1122		0.0149	0.0004	0.0803		0	0	0.0084
		Skeletal pain		0	0	0.1122		0	0	0.0536		0.0069	0.0014	0.0199
		No side effects		1	0.8878	1		0.9851	0.9196	0.9996		0.9793	0.9611	0.9905
	61–70	Local reactions	190	0	0	0.0192	141	0	0	0.0258	122	0	0	0.0297
		General fatigue		0	0	0.0192		0	0	0.0258		0	0	0.0297
		Chills & fever		0	0	0.0192		0	0	0.0258		0	0	0.0297
		Dizziness & headache		0.0053	0.0001	0.0289		0.0071	0.0002	0.0388		0.0082	0.0002	0.0448
		Skeletal pain		0	0	0.0192		0.0071	0.0002	0.0388		0	0	0.0297
		No side effects		0.9947	0.9711	0.9998		0.9929	0.9611	0.9998		0.9918	0.9552	0.9998
	70<	Local reactions	1245	0	0	0.0029	541	0.0018	0	0.0102	65	0	0	0.0552
		General fatigue		0	0	0.0029		0.0037	0.0004	0.0133		0	0	0.0552
		Chills & fever		0	0	0.0029		0	0	0.0068		0	0	0.0552
		Dizziness & headache		0	0	0.0029		0.0018	0	0.0102		0	0	0.0552
		Skeletal pain		0	0	0.0029		0	0	0.0068		0	0	0.0552
		No side effects		1	0.9971	1		0.9963	0.9867	0.9995		1	0.9448	1
Previous COVID-19 infection	No	Local reactions	1364	0	0	0.0027	1127	0.0008	0	0.0049	1166	0.0026	0.0005	0.0075
		General fatigue		0	0	0.0027		0.0026	0.0005	0.0077		0.0068	0.0029	0.0134
		Chills & fever		0	0	0.0027		0.0017	0.0002	0.0064		0.0008	0	0.0048
		Dizziness & headache		0.0007	0	0.0041		0.0017	0.0002	0.0064		0.0034	0.0009	0.0087
		Skeletal pain		0	0	0.0027		0.0008	0	0.0049		0.0051	0.0018	0.0111
		No side effects		0.9992	0.9959	0.9999		0.9946	0.9884	0.9981		0.9811	0.9715	0.9881
	Yes	Local reactions	200	0	0	0.0183	333	0.0031	0	0.0166	585	0.0017	0	0.0094
		General fatigue		0	0	0.0183		0.0091	0.0018	0.0261		0.0068	0.0018	0.0174
		Chills & fever		0	0	0.0183		0	0	0.0111		0.0034	0.0004	0.0123
		Dizziness & headache		0	0	0.0183		0.0061	0.0007	0.0215		0.0017	0	0.0094
		Skeletal pain		0	0	0.0183		0	0	0.0111		0.0068	0.0018	0.0174
		No side effects		1	0.9817	1		0.9819	0.9612	0.9933		0.9881	0.9755	0.9951
Smoker	No	Local reactions	1392	0	0	0.0026	1318	0.0015	0.0001	0.0054	1617	0.0018	0.0003	0.0054
		General fatigue		0	0	0.0026		0.0045	0.0016	0.0098		0.0074	0.0038	0.0129
		Chills & fever		0	0	0.0026		0.0015	0.0001	0.0054		0.0018	0.0003	0.0054
		Dizziness & headache		0.0007	0	0.0039		0.0031	0.0008	0.0077		0.0018	0.0003	0.0054
		Skeletal pain		0	0	0.0026		0.0007	0	0.0042		0.0055	0.0025	0.0105
		No side effects		0.9992	0.9961	0.9999		0.9908	0.9841	0.9952		0.9854	0.9772	0.9899
	Yes	Local reactions	172	0	0	0.0212	142	0	0	0.0256	130	0.0077	0.0001	0.0421
		General fatigue		0	0	0.0212		0	0	0.0256		0	0	0.0279
		Chills & fever		0	0	0.0212		0	0	0.0256		0	0	0.0279
		Dizziness & headache		0	0	0.0212		0	0	0.0256		0.0154	0.0018	0.0544
		Skeletal pain		0	0	0.0212		0	0	0.0256		0.0077	0.0001	0.0421
		No side effects		1	0.0979	1		1	0.9743	1		0.9692	0.9231	0.9915
Sedative using after vaccination	Yes	Local reactions	302	0	0	0.0121	971	0.0021	0.0002	0.0074	1061	0.0018	0.0002	0.0067
		General fatigue		0	0	0.0121		0.0062	0.0023	0.0134		0.0094	0.0045	0.0172
		Chills & fever		0	0	0.0121		0.0021	0.0002	0.0074		0.0028	0.0005	0.0082
		Dizziness & headache		0	0	0.0121		0.0041	0.0011	0.0105		0.0047	0.0015	0.0109
		Skeletal pain		0	0	0.0121		0.0011	0	0.0057		0.0047	0.0015	0.0109
		No side effects		1	0.9878	1		0.9876	0.9785	0.9936		0.9821	0.9721	0.9892
	No	Local reactions	1262	0	0	0.0029	489	0	0	0.0075	688	0.0029	0.0003	0.0104
		General fatigue		0	0	0.0029		0	0	0.0075		0.0029	0.0003	0.0104
		Chills & fever		0	0	0.0029		0	0	0.0075		0	0	0.0053
		Dizziness & headache		0.0007	0	0.0044		0	0	0.0075		0	0	0.0053
		Skeletal pain		0	0	0.0029		0	0	0.0075		0.0072	0.0024	0.0168
		No side effects		0.9992	0.9956	0.9999		1	0.9925	1		0.9854	0.9734	0.9931
Underlying diseases	No	Local reactions	704	0	0	0.0077	1020	0.001	0	0.0055	1526	0.002	0	0.0057
		General fatigue		0	0	0.0077		0.0029	0	0.0115		0.0079	0	0.0685
		Chills & fever		0	0	0.0077		0.002	0	0.0065		0.002	0	0.0039
		Dizziness & headache		0	0	0.0077		0.001	0	0.011		0.0026	0	0.0063
		Skeletal pain		0	0	0.0077		0	0	0.0069		0.0059	0	0.0665
		No side effects		1	0.9923	1		0.9931	0.9818	1		0.9836	0.9753	0.9919
	Yes	Local reactions	860	0	0	0.0049	440	0.0023	0	0.0055	225	0.0044	0	0.0186
		General fatigue		0	0	0.0049		0.0068	0.0036	0.01		0	0	0.0095
		Chills & fever		0	0	0.0049		0	0	0.0032		0	0	0.0095
		Dizziness & headache		0.0013	0	0.0074		0.0068	0.0036	0.01		0.0044	0	0.0186
		Skeletal pain		0	0	0.0049		0.0023	0	0.0055		0.0044	0	0.0186
		No side effects		0.9987	0.9925	0.9999		0.9886	0.9838	0.9934		0.9822	0.959	1.0055
